# Supplementary material for: Using local chromatin structure to improve CRISPR/Cas9 efficiency in zebrafish
Source: PLoS One. 2017 Aug 11;12(8):e0182528. doi: 10.1371/journal.pone.0182528 (PMC5553855; doi:10.1371/journal.pone.0182528)
Supplement: S1 File — (XLS) [file pone.0182528.s006.xls]

## Sheet: Batch_1
S1 File. BWA mapping summary of each targets
	total reads	un_paired	paired
combined_R1.fastq	177888256	100056321	84106266
combined_R2.fastq	177888256	94376630	84106266
	total reads pair	mapped reads pair	mappability
1_1	732067	731921	0.999801
1_5	404590	404563	0.999933
1_6	1438174	1438092	0.999943
1_7	786408	786209	0.999747
1_8	875372	875211	0.999816
2_10	1087780	1087598	0.999833
2_1	1005862	1005736	0.999875
2_2	1111682	1111561	0.999891
2_3	112691	112665	0.999769
2_7	225948	225878	0.99969
3_10	312766	312746	0.999936
3_2	1176800	1176591	0.999822
3_3	494635	494582	0.999893
3_4	265785	265763	0.999917
3_6	401560	401522	0.999905
H11	858570	858535	0.999959
H18	1169158	1169107	0.999956
H24	2642099	2641925	0.999934
H2	2710955	2710662	0.999892
H3	1769068	1768936	0.999925
H7	2893610	2893436	0.99994
H9	1236434	1236320	0.999908
L10	4596785	4595906	0.999809
L12	642623	642615	0.999988
L13	15171123	15169674	0.999904
L14	15171123	15169674	0.999904
L15	1822754	1822393	0.999802
L16	1254946	1254851	0.999924
L17	234114	234108	0.999974
L18	1492489	1492435	0.999964
L25	655115	655072	0.999934
L30	2885811	2885807	0.999999
L3	184220	184210	0.999946
L6	4596785	4595906	0.999809
L8	797305	797261	0.999945
L9	4537954	4537056	0.999802
NH12	1003876	1003814	0.999938
NH13	662794	662763	0.999953
NH14	590098	590056	0.999929
NH15	838792	838720	0.999914
NH16	3614242	3613844	0.99989
NH17	2661766	2661587	0.999933
NH18	121213	121131	0.999324
NH19	316344	316304	0.999874
NH20	264242	264194	0.999818
NH21	1611287	1611149	0.999914
NH22	2420170	2419893	0.999886
NH23	839920	839875	0.999946
NH24	1933985	1933735	0.999871
NH25	2355035	2354900	0.999943
NH26	3087404	3087053	0.999886
NH27	480490	480446	0.999908
NH29	975885	975814	0.999927
NH2	1816244	1816017	0.999875
NH32	1284860	1284501	0.999721
NH33	562703	562523	0.99968
NH3	316490	316458	0.999899
NH4	347906	347875	0.999911
NH5	1461032	1460975	0.999961
NH6	231013	230953	0.99974
NH8	963811	963644	0.999827
NH9	1319846	1319774	0.999945
NL10	751106	751028	0.999896
NL11	523491	523331	0.999694
NL12	256048	256029	0.999926
NL13	406725	406656	0.99983
NL14	1778182	1778117	0.999963
NL15	701369	701262	0.999847
NL16	2591511	2590759	0.99971
NL17	3269940	3269750	0.999942
NL18	1260491	1260445	0.999964
NL1	1087762	1087671	0.999916
NL20	783272	783247	0.999968
NL21	662567	662436	0.999802
NL22	824083	824012	0.999914
NL25	242683	242633	0.999794
NL27	486430	486377	0.999891
NL29	1029908	1029868	0.999961
NL30	3175979	3175800	0.999944
NL31	2884491	2884209	0.999902
NL32	996246	996138	0.999892
NL33	120551	120537	0.999884
NL34	406056	406016	0.999901
NL35	873927	873821	0.999879
NL36	2642897	2642183	0.99973
NL37	1788127	1787962	0.999908
NL39	3881723	3881527	0.99995
NL3	2137902	2137660	0.999887
NL40	1791269	1791189	0.999955
NL41	1323653	1323235	0.999684
NL42	3031938	3031558	0.999875
NL43	6014518	6013841	0.999887
NL44	646694	646646	0.999926
NL45	357396	357139	0.999281
NL4	184366	184345	0.999886
NL5	876376	874432	0.997782
NL6	1936637	1936462	0.99991
NL7	485362	485316	0.999905
NL8	1144303	1144146	0.999863
NL9	314606	314586	0.999936
P10	151287	151266	0.999861
P12	381783	381737	0.99988
P1	859306	859289	0.99998
P2	1679881	1677694	0.998698
P3	431985	431963	0.999949
P4	440695	440680	0.999966
P6	145732	145725	0.999952
P7	293493	293477	0.999945
P8	360006	359993	0.999964
P9	107821	107818	0.999972

## Sheet: Batch_2
BWA mapping summary of each targets
	total reads pair
CC-OC_combined_R1.fastq	28188462
NL-NO_combined_R1.fastq	28900117
	total reads pair	mapped reads pair	mappability
1_CC	226504	226497	0.999969
1_OC	1117569	1117531	0.999966
2_CC	609682	609637	0.999926
2_OC	380354	380195	0.999582
3_CC	866927	866885	0.999952
3_OC	292663	292639	0.999918
4_CC	715864	715863	0.999999
4_OC	597170	567845	0.950893
5_CC	199612	199511	0.999494
5_OC	955848	955823	0.999974
6_CC	714733	714698	0.999951
6_OC	288921	288896	0.999913
7_CC	1146090	1145850	0.999791
7_OC	703069	703020	0.99993
8_CC	67375	67370	0.999926
8_OC	322443	322103	0.998946
9_CC	1787255	1787131	0.999931
9_OC	423293	423250	0.999898
10_CC	895066	895027	0.999956
10_OC	1251014	1250873	0.999887
11_CC	407959	407930	0.999929
11_OC	696594	696540	0.999922
12_CC	271775	271740	0.999871
12_OC	452059	452035	0.999947
13_CC	307440	307399	0.999867
13_OC	772895	772844	0.999934
14_CC	325840	325828	0.999963
14_OC	187020	186965	0.999706
15_CC	905499	905393	0.999883
15_OC	27841	27840	0.999964
16_CC	315506	315485	0.999933
16_OC	324877	324861	0.999951
17_CC	1231289	1231244	0.999963
17_OC	411903	411841	0.999849
18_CC	807690	807643	0.999942
18_OC	403998	403699	0.99926
19_CC	877551	877384	0.99981
19_OC	764302	764194	0.999859
20_CC	569553	569512	0.999928
20_OC	487793	487724	0.999859
21_NL	1189159	1187869	0.998915
21_NO	609104	609074	0.999951
22_NL	995108	995089	0.999981
22_NO	68429	68423	0.999912
23_NL	325248	325238	0.999969
23_NO	820396	819793	0.999265
24_NL	1123078	1123001	0.999931
24_NO	856052	856032	0.999977
25_NL	349683	349613	0.9998
25_NO	886693	886617	0.999914
26_NL	685552	685532	0.999971
26_NO	505754	505516	0.999529
27_NL	845485	845451	0.99996
27_NO	763826	763792	0.999955
28_NL	491603	489095	0.994898
28_NO	869219	869197	0.999975
29_NL	206686	206682	0.999981
29_NO	427830	427733	0.999773
30_NL	861057	861030	0.999969
30_NO	297339	297335	0.999987
31_NL	437863	437854	0.999979
31_NO	699387	699363	0.999966
32_NL	373908	373889	0.999949
32_NO	938716	938700	0.999983
33_NL	507810	507787	0.999955
33_NO	382167	382099	0.999822
34_NL	1684043	1683996	0.999972
34_NO	548047	548022	0.999954
36_NL	1365435	1365246	0.999862
36_NO	208810	208807	0.999986
37_NL	391498	391453	0.999885
37_NO	169676	169667	0.999947
38_NL	1071008	1070784	0.999791
38_NO	1354947	1354843	0.999923
39_NL	740283	740266	0.999977
39_NO	226981	226959	0.999903
40_NL	417247	417240	0.999983
40_NO	582261	582236	0.999957
