# Supplementary material for: Using local chromatin structure to improve CRISPR/Cas9 efficiency in zebrafish
Source: PLoS One. 2017 Aug 11;12(8):e0182528. doi: 10.1371/journal.pone.0182528 (PMC5553855; doi:10.1371/journal.pone.0182528)
Supplement: S2 File — (XLS) [file pone.0182528.s007.xls]

## Sheet: 工作表1
S2 File. Summary of the ATAC-seq data
Sample	RAW Reads	Mapped Reads	Mapping Efficiency	Reads in chrM	chrM persentage	MACS Total Fragment	MACS Fragment after Filter	Duplicate level detected MACS	Peak Number	Reads for Peak	Reads for Peak Persentage	average fragments length
ATAC_256cell	37830130	32801293	0.4335	1223879	0.1231	8715830	7359022	0.1557	329	52152	0.0071	126
ATAC_Dome	38873710	52824435	0.6794	1283184	0.08	14749396	12678707	0.1404	40065	1829180	0.1443	145
