# Supplementary material for: Using local chromatin structure to improve CRISPR/Cas9 efficiency in zebrafish
Source: PLoS One. 2017 Aug 11;12(8):e0182528. doi: 10.1371/journal.pone.0182528 (PMC5553855; doi:10.1371/journal.pone.0182528)
Supplement: S3 File — (XLS) [file pone.0182528.s008.xls]

## Sheet: 工作表1
S3 File. Targets information summary of time-course experiment design.
target	target sequence	sgRNA primer F	primer-F	primer-R	RE
smcla1	GAAGGAGGAGGCTAGTAAGC	AATTAATACGACTCACTATAGAAGGAGGAGGCTAGTAAGCGTTTTAGAGCTA GAAATAGC	AAGCGTAAGGCGGACATCG	CAGCCAATCAAAGGCACAAAA	Cac 8I
vps13c	GGGTAAAGGAGTTGATCTAG	AATTAATACGACTCACTATAGGGTAAAGGAGTTGATCTAGGTTTTAGAGCTA GAAATAGC	TTTCTATGTGCGTAAAGTCAACCA	CAGGTAACCGAAATCAACAATCA	XbaI
tarbp1	GGAGGAGCAGGTCTAGAGC	AATTAATACGACTCACTATAGGAGGAGCAGGTCTAGAGCGTTTTAGAGCTA GAAATAGC	ACAGGAGGTCTCCCTGATCC	TCCACCACAGACAGAACGTG	XbaI
ccdc129	GATCCTCCTTCTCAGTCCAGG	AATTAATACGACTCACTATAGATCCTCCTTCTCAGTCCAGGGTTTTAGAGCTA GAAATAGC	GAAAGGGAGGAGAGGCGAAG	TGCTCACTCCTGACATCTGC	Scr FI
