# Supplementary material for: Using local chromatin structure to improve CRISPR/Cas9 efficiency in zebrafish
Source: PLoS One. 2017 Aug 11;12(8):e0182528. doi: 10.1371/journal.pone.0182528 (PMC5553855; doi:10.1371/journal.pone.0182528)
Supplement: S4 File — (XLS) [file pone.0182528.s009.xls]

## Sheet: 工作表1
S1 File.Targets information summary of 110 targets design
target	Target information	primer_F	primer_R	sgRNA_F
3_2	Target_2308933_chr18_24730614_24730634_GAAGGCCCCTAGCAATGAAC_-_TGG_ENSDART00000085735_cds_6	CAAAGCATCTGTTAGCAAAG	AGTAACATACCTTTACCTCTCC	GAAATTAATACGACTCACTATAGGAAGGCCCCTAGCAATGAACGTTTTAGAGCTAGAAATAGC
3_3	Target_2308987_chr18_24742183_24742203_GAAACCAGAGAGAGCGATCA_-_GGG_ENSDART00000085735_cds_14	TCTGTTTAAGGAAGCTGAGG	GTGAAGTTAGCCACCTGC	GAAATTAATACGACTCACTATAGGAAACCAGAGAGAGCGATCAGTTTTAGAGCTAGAAATAGC
3_4	Target_2309022_chr18_24747873_24747893_CTCTCAGATGGTCCGCATGT_-_TGG_ENSDART00000085735_cds_18	GGTGGAGGGAAACTGGTT	TTACTACTTCGGCAGTAGACAA	GAAATTAATACGACTCACTATAGGAAGGCCCCTAGCAATGAACGTTTTAGAGCTAGAAATAGC
3_6	Target_2309093_chr18_24757831_24757851_ATTGAGGAAAACGGGGACCC_-_TGG_ENSDART00000085735_cds_27	TAAACTCCTGCTACTGTTCT	CCTTTGACTTTCTGCTGAG	GAAATTAATACGACTCACTATAGGATTGAGGAAAACGGGGACCCGTTTTAGAGCTAGAAATAGC
3_10	Target_134740_chr1_53312149_53312169_CATTGAGAACATCGCTCGTG_+_AGG_ENSDART00000123972_cds_19	GATGTCAATGTGTCCTCTAC	TAAAGCTCATCAGTAAGGTG	GAAATTAATACGACTCACTATAGGCATTGAGAACATCGCTCGTGGTTTTAGAGCTAGAAATAGC
L10	Target_159800_chr4_1920864_1920884_TGAATTTGGTCCAGATTCGG_+_GGG_NM_001002752_cds_0_0	CTCTATTGATTGACGAACAC	GCATTAGCCGTATGATAGC	GAAATTAATACGACTCACTATAGGTGAATTTGGTCCAGATTCGGGTTTTAGAGCTAGAAATAGC
L30	Target_24983_chr1_18168324_18168344_ATGTCAAGACCCGACCACAT_-_GGG_NM_001114847_cds_8_0	CTCTCGTGGAAGTGGATC	TGGTGTGTTAGGGAAGATTT	GAAATTAATACGACTCACTATAGGATGTCAAGACCCGACCACATGTTTTAGAGCTAGAAATAGC
NL1	Target_960165_chr23_24774027_24774047_CTCTTGCAGTTGGACTTAGC_-_TGG_NM_001199740_cds_2_0	CTTGTCCAGTGCCAGTTC	CAGAGCCAGGTTAATATAGAAG	AATTAATACGACTCACTATAGGCTCTTGCAGTTGGACTTAGCGTTTTAGAGCTAGAAATAGC
NL3	Target_927126_chr22_18715632_18715652_CAGCGGCGACTTCTTCGCGA_-_TGG_NM_001044717_cds_2_0	CTATGACTGCTCCAGAAGAT	CGAACAGACATAAGCGAATA	AATTAATACGACTCACTATAGGCAGCGGCGACTTCTTCGCGAGTTTTAGAGCTAGAAATAGC
NL4	Target_712320_chr17_25461026_25461046_GCAGTGGATGAATCCTGGGA_-_TGG_NM_001004528_cds_12_0	AATGGCATCCTTATGTCAGA	TGGTGATGGCATTCTTGG	AATTAATACGACTCACTATAGGCAGTGGATGAATCCTGGGAGTTTTAGAGCTAGAAATAGC
NL5	Target_1001621_chr25_35778140_35778160_TGAGAGCAGCCGCTACAGCC_-_TGG_NM_200662_cds_22_0	CGACTCTTCTTCTCCTCCT	ACACTGATGATGAGCACAG	AATTAATACGACTCACTATAGGTGAGAGCAGCCGCTACAGCCGTTTTAGAGCTAGAAATAGC
NL6	Target_371486_chr8_23954371_23954391_TGGTGGAAGGACAACGGTCC_+_AGG_NM_001003635_cds_3_0	CAAGTAATTTCTGTGCTGTG	CGCTGTGCATAACCTCAA	AATTAATACGACTCACTATAGGTGGTGGAAGGACAACGGTCCGTTTTAGAGCTAGAAATAGC
NL7	Target_509584_chr12_25533056_25533076_GTGTCCCTGGTGGCTTCAGC_+_AGG_NM_001191020_cds_17_0	AACCTACTACATCATGTCCTG	ATGAAGTGGTTGAAAGTGGA	AATTAATACGACTCACTATAGGTGTCCCTGGTGGCTTCAGCGTTTTAGAGCTAGAAATAGC
NL8	Target_544631_chr13_25826018_25826038_GTGCACCATCCTACCCACAG_-_TGG_NM_181662_cds_17_0	CTGTCATAATGTCTGTCCTC	TTCTCAGGGAAGCATAATGT	AATTAATACGACTCACTATAGGTGCACCATCCTACCCACAGGTTTTAGAGCTAGAAATAGC
NL9	Target_126683_chr3_25303452_25303472_GGAGTCCTGCCGTATCCTGG_+_AGG_NM_001128267_cds_4_0	ACTGACTGTAGGAGAAGAATAC	ACCGTTATCATAGCATAGTCC	AATTAATACGACTCACTATAGGAGTCCTGCCGTATCCTGGGTTTTAGAGCTAGAAATAGC
NL10	Target_199299_chr5_57754367_57754387_CACATAAGATTGGCTCGTTT_-_GGG_NM_001271308_cds_14_0	ATGGTAGCATGGCGAATG	ATGTGTCTGATCTCCTCTG	AATTAATACGACTCACTATAGGCACATAAGATTGGCTCGTTTGTTTTAGAGCTAGAAATAGC
NL11	Target_696066_chr17_38179889_38179909_CTTTCCTGTCAGTAAGGAGC_+_TGG_NM_001077519_cds_24_0	GGCTAAGGGTGAGACTGA	GAAAGACAAAGATGGCTGAG	AATTAATACGACTCACTATAGGCTTTCCTGTCAGTAAGGAGCGTTTTAGAGCTAGAAATAGC
NL12	Target_682208_chr16_45066298_45066318_CGCTTCAGTGAACGTGGCTC_-_TGG_NM_001039979_cds_4_0	AAGCCGTTTGTATGTGTTG	AATGGTCTACGCTCAGTTC	AATTAATACGACTCACTATAGGCGCTTCAGTGAACGTGGCTCGTTTTAGAGCTAGAAATAGC
NL13	Target_281100_chr6_39048835_39048855_GTTTTCACCGCACTAAAGGG_+_CGG_NM_001105697_cds_1_0	GCTCTCCTTATCTCCTCCTG	GGCGGCTACACTCACTTT	AATTAATACGACTCACTATAGGTTTTCACCGCACTAAAGGGGTTTTAGAGCTAGAAATAGC
NL14	Target_992296_chr24_26199910_26199930_CTTCCATATCAAGTGGCACA_+_CGG_NM_001025461_cds_1_0	ACCTTCAGTCATCCAGTTC	CATACCAGATGTAGAGAAAGTG	AATTAATACGACTCACTATAGGCTTCCATATCAAGTGGCACAGTTTTAGAGCTAGAAATAGC
NL15	Target_207357_chr5_10952733_10952753_CATTAATGCCAACGGCACTG_+_AGG_NM_001114430_cds_11_0	AAGACCTTTCTGGAGATTCA	ATTCTGACTTCAGTGTTTGC	AATTAATACGACTCACTATAGGCATTAATGCCAACGGCACTGGTTTTAGAGCTAGAAATAGC
NL16	Target_225801_chr5_34108559_34108579_GGATCGGCCGACAGGCGCAG_+_AGG_NM_200648_cds_1_0	GACCACATTCATTTGCTTCT	GGCACTGACCACATTGTA	AATTAATACGACTCACTATAGGATCGGCCGACAGGCGCAGGTTTTAGAGCTAGAAATAGC
NL17	Target_884661_chr21_14292891_14292911_TCAGAAGGGAGATCCTGTGC_-_GGG_NM_001130782_cds_0_0	CCTTGAAGCTCAGCACAA	ATGTCCTCCAGTCCTGTTA	AATTAATACGACTCACTATAGGTCAGAAGGGAGATCCTGTGCGTTTTAGAGCTAGAAATAGC
NL18	Target_166330_chr4_10117847_10117867_GTTCATCAGTGTCAGCCCAG_-_AGG_NM_001045057_cds_11_0	ATGACCTACATATCGTGGC	CAGTTAATCCGCTTTCTTACC	AATTAATACGACTCACTATAGGTTCATCAGTGTCAGCCCAGGTTTTAGAGCTAGAAATAGC
NL20	Target_563901_chr13_25735298_25735318_TGTCTGTCTGGGCCTTGTAG_+_AGG_NM_001126432_cds_1_0	GCACTATGATTCTGTTACTAGC	GTTACTCTCATCCTTCCTACC	AATTAATACGACTCACTATAGGTGTCTGTCTGGGCCTTGTAGGTTTTAGAGCTAGAAATAGC
NL21	Target_88440_chr2_32474092_32474112_CCGCAGCCGCATTTCTCTAG_+_TGG_NM_199830_cds_9_0	CTGTATGTAGCAGGAGGATAT	AAGAGCTAAGATTGGACTGT	AATTAATACGACTCACTATAGGCCGCAGCCGCATTTCTCTAGGTTTTAGAGCTAGAAATAGC
NL40	Target_959490_chr23_21786369_21786389_GGCAGCAAGTTGGTGCTAGA_+_AGG_NM_001017618_cds_0_0	AATAAGCAAGTTAGCGTGAG	CTGTGAGGTAATCGAATATCC	AATTAATACGACTCACTATAGGCAGCAAGTTGGTGCTAGAGTTTTAGAGCTAGAAATAGC
NL41	Target_88441_chr2_32474102_32474122_ATTTCTCTAGTGGCCAACTG_+_CGG_NM_199830_cds_9_0	TGTATGTAGCAGGAGGATATG	ACCATCGGTGCCATAAAC	AATTAATACGACTCACTATAGGATTTCTCTAGTGGCCAACTGGTTTTAGAGCTAGAAATAGC
NL44	Target_24828_chr1_17807436_17807456_TGCGCTCATCCACTGGGTAA_+_AGG_NM_001145577_cds_19_0	GTCAGTGTTGAAGTTTGTAG	AAGACAGGTTACGCACAT	AATTAATACGACTCACTATAGGTGCGCTCATCCACTGGGTAAGTTTTAGAGCTAGAAATAGC
NH24	Target_215828_chr5_25728788_25728808_AGCATCCCTTCGAGAAGCGA_+_CGG_NM_001013260_cds_0_0	TCCCAAACCTTGACAATGAA	CGGTGTAATTCGTCGGTAA	AATTAATACGACTCACTATAGGAGCATCCCTTCGAGAAGCGAGTTTTAGAGCTAGAAATAGC
NH25	Target_277700_chr6_31779121_31779141_TGCTGGGTTTAACGTCGAGA_-_TGG_NM_001003784_cds_13_0	AGCATGAGAGATGTTACAGA	CGTGTCATCACTGTTCATC	AATTAATACGACTCACTATAGGTGCTGGGTTTAACGTCGAGAGTTTTAGAGCTAGAAATAGC
P1	Target_1569497_chr12_25855718_25855738_GGGGCCAGCATGGAGTTCAC_+_TGG_ENSDART00000088178_cds_0	ACAATGAGCTTCTCAATGCGGAACG	CCATTGTGGATGAGCAGTTCCAAGA	AATTAATACGACTCACTATAGGGGCCAGCATGGAGTTCACGTTTTAGAGCTAGAAATAGC
P3	Target_2178266_chr17_11952199_11952219_GGCAGAGCGACGGCCCTGTA_+_AGG_ENSDART00000126501_cds_0	CATGCACTGCTCTCAGAAAGCCTGA	AGCAGCCGGTTGTGGTTGTCATCA	AATTAATACGACTCACTATAGGCAGAGCGACGGCCCTGTAGTTTTAGAGCTAGAAATAGC
P4	Target_2593515_chr20_35033533_35033553_GGAGTCCGAAAGCAGGAAAT_-_CGG_ENSDART00000062761_cds_8	TGCGTAAGCGACAGAAGGGTGAAGA	CCGCGTTCATGACTTCTGTTTCTGG	AATTAATACGACTCACTATAGGAGTCCGAAAGCAGGAAATGTTTTAGAGCTAGAAATAGC
H2	Target_965879_chr23_32048661_32048681_TCCCGCCACAGGAATGTCCG_-_AGG_NM_199676_cds_18_0	GTGGAGTAAGACGCATGT	CATTTGCCGTCGATACCT	GAAATTAATACGACTCACTATAGGCCAGTGGGTGCTCTGTGTGCGTTTTAGAGCTAGAAATAGC
NH3	Target_533390_chr12_35468490_35468510_GCACCCCAGATCAGGAGGTG_-_AGG_NM_001044908_cds_4_0	GATGCTCGTGCGTATGAC	TACCTGTGTTGGAGTGATATG	AATTAATACGACTCACTATAGGCACCCCAGATCAGGAGGTGGTTTTAGAGCTAGAAATAGC
NH5	Target_541203_chr13_5655373_5655393_GTGGTTTGTGATAACGGAAC_-_AGG_NM_001017542_cds_9_0	GCTGCTGTTTGAGTGCTA	GGGTCTATCGGTCTTATTATCA	AATTAATACGACTCACTATAGGTGGTTTGTGATAACGGAACGTTTTAGAGCTAGAAATAGC
NH6	Target_545322_chr13_31593666_31593686_CAGCTCAGAAAGTAAGGCGG_-_TGG_NM_001030276_cds_33_0	ACACGCAGACTGGAGAGA	GATGGACGGCTGAAATATCTG	AATTAATACGACTCACTATAGGCAGCTCAGAAAGTAAGGCGGGTTTTAGAGCTAGAAATAGC
NH8	Target_578648_chr13_50147414_50147434_AAGGATGTGCCCGAAAACGG_-_AGG_NM_001030104_cds_4_0	ACCTACATTACTAGCATCGT	TCAGTGTCTCTCACCTTTG	AATTAATACGACTCACTATAGGAAGGATGTGCCCGAAAACGGGTTTTAGAGCTAGAAATAGC
NH9	Target_640053_chr15_24506767_24506787_CCTTACCCCAGAAGTGCAAT_-_TGG_NM_001007458_cds_21_0	TGTTCACAATGATGGAGGAT	TAGCATCTCTGAAGACAACA	AATTAATACGACTCACTATAGGCCTTACCCCAGAAGTGCAATGTTTTAGAGCTAGAAATAGC
NH12	Target_74908_chr2_11737932_11737952_TTATTTTCGGGGAATTCTCC_+_TGG_NM_200348_cds_0_0	TTCTTCGCCAGTACAACATC	AAACCAGCTCGGCTCAAA	AATTAATACGACTCACTATAGGTTATTTTCGGGGAATTCTCCGTTTTAGAGCTAGAAATAGC
NH13	Target_61332_chr2_35232660_35232680_GCCAATCTCAACGGCAGATT_-_TGG_NM_131036_cds_1_0	TTCTCCACGGTCGATTCA	GTCACTACATCTCACTACACA	AATTAATACGACTCACTATAGGCCAATCTCAACGGCAGATTGTTTTAGAGCTAGAAATAGC
NH14	Target_965879_chr23_32048661_32048681_TCCCGCCACAGGAATGTCCG_-_AGG_NM_199676_cds_18_0	GTGGAGTAAGACGCATGT	TGCAGCGATGATCTATGTAT	AATTAATACGACTCACTATAGGTCCCGCCACAGGAATGTCCGGTTTTAGAGCTAGAAATAGC
NH15	Target_982694_chr24_500431_500451_GGAGAGCTCTTCGACCGCAC_+_CGG_NM_001083003_cds_1_0	AGACTCGGAGATGGAGGA	GTGAACTGTCAACGCTAAC	AATTAATACGACTCACTATAGGAGAGCTCTTCGACCGCACGTTTTAGAGCTAGAAATAGC
NH16	Target_987923_chr24_17454451_17454471_ACTCTCGCCTTCGATGAATA_+_TGG_NM_212613_cds_0_0	CGCAGCTAGAGGATTAAATTC	GTTACCTTCAGTGCTTCCA	AATTAATACGACTCACTATAGGACTCTCGCCTTCGATGAATAGTTTTAGAGCTAGAAATAGC
NH17	Target_991009_chr24_24447468_24447488_ATTCGACCCGGGACTTTTGC_-_TGG_NM_200062_cds_0_0	TGGCTTCGTGCAGTATTG	CAGTCCTCCCGTTTGTTG	AATTAATACGACTCACTATAGGATTCGACCCGGGACTTTTGCGTTTTAGAGCTAGAAATAGC
NH18	Target_1028273_chr25_36357307_36357327_GGGACCGTCCCACCACACAG_-_CGG_NM_001045234_cds_0_0	GAGGCACCTGAACAACAT	GGACTGTAGGACGGAAATG	AATTAATACGACTCACTATAGGGACCGTCCCACCACACAGGTTTTAGAGCTAGAAATAGC
NH20	Target_121071_chr3_18139762_18139782_GCCTCCCTCTCGGACTCCGA_-_TGG_NM_200730_cds_3_0	AGAGAGACAGACTGAGGT	TACGCTAGTGTGCAGTAC	AATTAATACGACTCACTATAGGCCTCCCTCTCGGACTCCGAGTTTTAGAGCTAGAAATAGC
NH21	Target_141364_chr3_46418352_46418372_TCCTGTTTTGTCCGACATGT_+_GGG_NM_001002553_cds_0_0	CTTCCTGTAGCGACTTAGAA	GCATTACCTTCCTCGTGAT	AATTAATACGACTCACTATAGGTCCTGTTTTGTCCGACATGTGTTTTAGAGCTAGAAATAGC
NH22	Target_183706_chr4_62065847_62065867_CTTCGATTTCTACGCGTTCC_+_AGG_NM_173243_cds_5_0	TGCAAGAATGAGCGACAA	CCGTGTTCAGGAAGAGTT	AATTAATACGACTCACTATAGGCTTCGATTTCTACGCGTTCCGTTTTAGAGCTAGAAATAGC
NH23	Target_206579_chr5_9466549_9466569_TTGCTCGTTGGCATTATCTA_-_TGG_NM_001098481_cds_2_0	CTTCGTGCTGAATGTCAT	TCAATCTACAGACTGTCATC	AATTAATACGACTCACTATAGGTTGCTCGTTGGCATTATCTAGTTTTAGAGCTAGAAATAGC
NH26	Target_312164_chr7_15413118_15413138_ACGTTATACAGCCTCGTTCG_-_AGG_NM_001044797_cds_5_0	CGTTCTCATTACACACATACTG	CACTTACATTAGCCGTCCAT	AATTAATACGACTCACTATAGGACGTTATACAGCCTCGTTCGGTTTTAGAGCTAGAAATAGC
NH27	Target_315778_chr7_21418140_21418160_AATTTATCACATTGACGAAG_+_AGG_NM_212648_cds_0_0	AGCGTTAGCAGGATAAGTTA	TTGTAGTTCGGCTTGTTCA	AATTAATACGACTCACTATAGGAATTTATCACATTGACGAAGGTTTTAGAGCTAGAAATAGC
NH29	Target_335886_chr7_53165017_53165037_TAAAAGCAGAACTCGCAGCG_-_TGG_NM_213431_cds_10_0	GGTTCAGTCATTGTGAGGA	GGTTTGGCACTTTAGACAG	AATTAATACGACTCACTATAGGTAAAAGCAGAACTCGCAGCGGTTTTAGAGCTAGAAATAGC
NH32	Target_407350_chr9_1472241_1472261_CGAAATCCAGGATATATGGG_-_TGG_NM_001127402_cds_8_0	ACTCTAACCGACCGTCTT	GTGCATCTCCTCCATAGC	AATTAATACGACTCACTATAGGCGAAATCCAGGATATATGGGGTTTTAGAGCTAGAAATAGC
NH33	Target_418704_chr9_24851348_24851368_GAAACCAGACATGCCTTCGT_-_GGG_NM_205745_cds_6_0	TCTCAGGTGCATCTCTACA	AGTGTGCTGTCTGTGTAAG	AATTAATACGACTCACTATAGGAAACCAGACATGCCTTCGTGTTTTAGAGCTAGAAATAGC
NL22	Target_194919_chr5_44695265_44695285_ATGGATCTATTATGGTCTAT_+_TGG_NM_001003630_cds_3_0	AAGTCACCTCCATCTTACAT	AGATTGAAGGAATGAACAGG	AATTAATACGACTCACTATAGGATGGATCTATTATGGTCTATGTTTTAGAGCTAGAAATAGC
NL27	Target_676223_chr16_33973384_33973404_GAGTTAGTGGAGTACTACAC_-_TGG_NM_199960_cds_3_0	TCACCCACATTAGGATTCAA	CAGATATGATTGCTTACCTCTC	AATTAATACGACTCACTATAGGAGTTAGTGGAGTACTACACGTTTTAGAGCTAGAAATAGC
NL29	Target_656417_chr16_44571728_44571748_CGACCAGAATACAGCTATTG_-_TGG_NM_199750_cds_8_0	GAACAGAAGAATCTCAAGAAGG	CGTCAACAGTTAAACCATCC	AATTAATACGACTCACTATAGGTCTTCACAGACCTCTTCGACGTTTTAGAGCTAGAAATAGC
NL30	Target_709050_chr17_21622569_21622589_GGCTTACCTTGAGCGTGCCT_-_CGG_NM_131634_cds_2_0	CCACTAAAGCAGGACTTGA	TCTTACCTTCTGTTCTGTGA	AATTAATACGACTCACTATAGGCGACCAGAATACAGCTATTGGTTTTAGAGCTAGAAATAGC
NL31	Target_649861_chr15_46847800_46847820_GCTGTATAAGTGTGACCCGG_+_CGG_NM_131795_cds_4_0	CACAAGTCCTTCTGTTCATT	ATCTTCTTCTCCAGGTAGC	AATTAATACGACTCACTATAGGCTTACCTTGAGCGTGCCTGTTTTAGAGCTAGAAATAGC
NL32	Target_233026_chr5_42721859_42721879_GCAGACAGAGAACGCGGATC_-_CGG_NM_001006105_cds_2_0	TACTTTGACCCAGCGGAG	CAGCACTTCCTCCATCAAG	AATTAATACGACTCACTATAGGCTGTATAAGTGTGACCCGGGTTTTAGAGCTAGAAATAGC
NL33	Target_907964_chr22_15852583_15852603_GCCCAACTATCGGGTACCAA_-_TGG_NM_152976_cds_0_0	TTGGACTCTTCATCCTTCAG	AATGGCAGTTCCTCAGAAG	AATTAATACGACTCACTATAGGCAGACAGAGAACGCGGATCGTTTTAGAGCTAGAAATAGC
NL34	Target_1021536_chr25_21271520_21271540_CTGCTCTACCCCCCAGAAAC_-_AGG_NM_001077599_cds_8_0	TGTGGTCACTCAGATGGT	TTGCCGTTGTGGTAGATG	AATTAATACGACTCACTATAGGCCCAACTATCGGGTACCAAGTTTTAGAGCTAGAAATAGC
NL35	Target_676581_chr16_34339721_34339741_CGATGTTAATCAGCGCTTAC_+_TGG_NM_200537_cds_8_0	TGAAACAAACATAGGGTGAG	TCTGACTGATGCTTCCATT	AATTAATACGACTCACTATAGGCTGCTCTACCCCCCAGAAACGTTTTAGAGCTAGAAATAGC
NL36	Target_58147_chr2_23762783_23762803_AGACCCCTCGACAGCTCACC_-_AGG_NM_001042722_cds_12_0	TCTCTTCACGCAGGTGTG	CTTTAGAGAGCCACGGAATG	AATTAATACGACTCACTATAGGCGATGTTAATCAGCGCTTACGTTTTAGAGCTAGAAATAGC
NL37	Target_132274_chr3_32060812_32060832_GGCCACTGCTGTCTATGAGC_-_TGG_NM_001004536_cds_6_0	CGCTGTCTCATTGAAACATT	AATCACCCGCATACCTCT	AATTAATACGACTCACTATAGGAGACCCCTCGACAGCTCACCGTTTTAGAGCTAGAAATAGC
NL39	Target_820486_chr20_27122902_27122922_AGAGGAGGCGACTGTATCTC_+_TGG_NM_212629_cds_0_0	TCCAGTTAGTTCGTGTCTC	CTCTGAATCACTTCCTCCAA	AATTAATACGACTCACTATAGGCCACTGCTGTCTATGAGCGTTTTAGAGCTAGAAATAGC
NL42	Target_72524_chr2_8461805_8461825_AAGAGCCTATCGCCTCCAGG_-_AGG_NM_001006090_cds_9_0	GGTCTGTGTCTGGTCAAG	CATTAGTAGGATGTGTAGTAGG	AATTAATACGACTCACTATAGGAGAGGAGGCGACTGTATCTCGTTTTAGAGCTAGAAATAGC
P2	Target_1351360_chr10_2281475_2281495_GTCTCCAGCCAGGGCCGATA_+_CGG_ENSDART00000097695_cds_2	TCAATTGTGTGGATTCCGGCATTTC	CCTATGCTGTCTTCCTGGCGGTACG	AATTAATACGACTCACTATAGTCTCCAGCCAGGGCCGATAGTTTTAGAGCTAGAAATAGC
P6	Target_1480346_chr11_34313842_34313862_GGACCTACGGGATAGGTTGA_+_AGG_ENSDART00000111193_cds_2	AGCGAGTGCCTGAATTGTGAAGAGAA	ACGGTCTCCAGGTTCGTCCAGAGTC	AATTAATACGACTCACTATAGGACCTACGGGATAGGTTGAGTTTTAGAGCTAGAAATAGC
P7	Target_2991848_chr24_18375724_18375744_GGGGTGATTCTGCACGGAGA_-_GGG_ENSDART00000081960_cds_19	CAGGGGGTGATCTCTTACCGCTTCA	TGGAACCATTGATGCCAATAAAGCA	AATTAATACGACTCACTATAGGGGTGATTCTGCACGGAGAGTTTTAGAGCTAGAAATAGC
P8	Target_944030_chr7_101108_101128_GTGGGCACGGTACTCTCGGT_+_GGG_ENSDART00000113409_cds_1	TCATCATCAGCGAGTGTGAGATGGA	TCCAGAGATCAGCAGCTCCAGGAAA	AATTAATACGACTCACTATAGTGGGCACGGTACTCTCGGTGTTTTAGAGCTAGAAATAGC
P9	Target_2815096_chr22_17900869_17900889_GATTCCCACCGGTCCCGCCA_-_TGG_ENSDART00000128397_cds_28	ATTCCAAGGTGGGCTTTGGTTTTGC	GCGTCCTACGGGCAAGAAATCACAT	AATTAATACGACTCACTATAGATTCCCACCGGTCCCGCCAGTTTTAGAGCTAGAAATAGC
P10	Target_1219251_chr9_24559126_24559146_GGACAGGTCTCCTTGGCTGC_+_AGG_ENSDART00000112295_cds_2	GGGGGCTTTAAATGACAAACAGTGG	GGAGCATGTAAGCACTGACCCAGTC	AATTAATACGACTCACTATAGGACAGGTCTCCTTGGCTGCGTTTTAGAGCTAGAAATAGC
P12	Target_29827_chr1_32080721_32080741_GGATTGTGCTTGCGGCTGCG_+_TGG_ENSDART00000128317_cds_0	TGGGTTGTACCTTGGCTTTGGAGGA	TCATTGGGCAGAGGTGTTTTCAAGC	AATTAATACGACTCACTATAGGATTGTGCTTGCGGCTGCGGTTTTAGAGCTAGAAATAGC
2_1	Target_2308883_chr18_24722464_24722484_TCTGGAGGATACCGTAACAG_-_TGG_ENSDART00000085735_cds_0	CAAGGAGACCGTCATCAC	CTTGGTGTTGATACAGGAAT	TAATACGACTCACTATAGGTCTGGAGGATACCGTAACAGGTTTTAGAGCTAGAAATAGC
NH19	Target_116879_chr3_10811263_10811283_GCCGCAGCTGGACGGAGGAT_-_GGG_NM_001130786_cds_5_0	GACGGAAGAGAGCAGAAA	ATAACTGTGGTGTTGAACTG	AATTAATACGACTCACTATAGGCCGCAGCTGGACGGAGGATGTTTTAGAGCTAGAAATAGC
L3	Target_378350_chr8_29329215_29329235_CTACCACCTCTTCAAGTCGG_+_GGG_NM_001040357_cds_3_0	GGTCTGCTGTCCTATGTG	TCGTTCCCTCATTAAAGTCT	GAAATTAATACGACTCACTATAGGCTACCACCTCTTCAAGTCGGGTTTTAGAGCTAGAAATAGC
L6	Target_159801_chr4_1920865_1920885_GAATTTGGTCCAGATTCGGG_+_GGG_NM_001002752_cds_0_0	CTCTATTGATTGACGAACAC	GCATTAGCCGTATGATAGC	GAAATTAATACGACTCACTATAGGAATTTGGTCCAGATTCGGGGTTTTAGAGCTAGAAATAGC
L8	Target_5636_chr1_20708461_20708481_CTGCTGGCTAAGAAGCGTCA_-_AGG_NM_206888_cds_6_0	AAGCGAACACCCTTATAACT	GGCATTCAGCTCTCAGAC	GAAATTAATACGACTCACTATAGGCTGCTGGCTAAGAAGCGTCAGTTTTAGAGCTAGAAATAGC
L9	Target_929393_chr22_21630144_21630164_TGGTCGATATATCCTTCCAC_+_CGG_NM_001130670_cds_1_0	CTGCTGTCACAACTGCTT	AGGACTCGTTGACTTGGT	GAAATTAATACGACTCACTATAGGTGGTCGATATATCCTTCCACGTTTTAGAGCTAGAAATAGC
L13	Target_199111_chr5_58333810_58333830_GTGAGCGTCTTCTCCGAACA_-_AGG_NM_001007340_cds_5_0	CGTTTGCAGAGTTTAGGTTG	CATCTTCGGTGGGTTCCA	GAAATTAATACGACTCACTATAGGTGAGCGTCTTCTCCGAACAGTTTTAGAGCTAGAAATAGC
L14	Target_199110_chr5_58333807_58333827_AGCGTCTTCTCCGAACAAGG_-_AGG_NM_001007340_cds_5_0	CGTTTGCAGAGTTTAGGTTG	CATCTTCGGTGGGTTCCA	GAAATTAATACGACTCACTATAGGAGCGTCTTCTCCGAACAAGGGTTTTAGAGCTAGAAATAGC
L15	Target_668169_chr16_22994707_22994727_CACGGAAGGTCCGAGGGAAG_+_TGG_NM_131155_cds_0_0	CAATCTTCTTCCACCGTCAA	GAGGTCGGCTGCAAGTAA	GAAATTAATACGACTCACTATAGGCACGGAAGGTCCGAGGGAAGGTTTTAGAGCTAGAAATAGC
L16	Target_24984_chr1_18168325_18168345_CATGTCAAGACCCGACCACA_-_TGG_NM_001114847_cds_8_0	GTTGCTCTCGTGGAAGTG	TGGTGTGTTAGGGAAGATTT	GAAATTAATACGACTCACTATAGGCATGTCAAGACCCGACCACAGTTTTAGAGCTAGAAATAGC
L17	Target_265984_chr6_9302780_9302800_GTAGTAACCACCAGCTGCCC_+_AGG_NM_001045166_cds_3_0	AAGTGTGGAGTGAACAATGG	GGACTGTGGAATCCTACATAC	GAAATTAATACGACTCACTATAGGTAGTAACCACCAGCTGCCCGTTTTAGAGCTAGAAATAGC
NL25	Target_749425_chr18_19757990_19758010_TGTGGATGTGGAGTCCCATA_+_AGG_NM_001045133_cds_0_0	GTTACAGGTCAGTGTCTCC	TAGGTCGTTCAAGGTGTG	AATTAATACGACTCACTATAGGTGTGGATGTGGAGTCCCATAGTTTTAGAGCTAGAAATAGC
NL43	Target_458426_chr10_20712823_20712843_GCAGGAATGGCTATAGGCTA_+_TGG_NM_001013297_cds_1_0	CCCTTTCTCACAATCAGTG	TGTAGTAGCGTTCCTCCT	AATTAATACGACTCACTATAGGCAGGAATGGCTATAGGCTAGTTTTAGAGCTAGAAATAGC
NL45	Target_216936_chr5_26551957_26551977_GGACCAGGTGGGGAATTTCC_+_TGG_NM_001128359_cds_0_0	TGGATGTGGTCTGGATCA	ACTGAAGGCGTAGAAGATG	AATTAATACGACTCACTATAGGACCAGGTGGGGAATTTCCGTTTTAGAGCTAGAAATAGC
H3	Target_88450_chr2_32474203_32474223_CTGGACGTTTATGGCACCGA_+_TGG_NM_199830_cds_9_0	AGCCGCATTTCTCTAGTG	GCTGTAAGGGTATACAACCT	GAAATTAATACGACTCACTATAGGCTGGACGTTTATGGCACCGAGTTTTAGAGCTAGAAATAGC
H7	Target_896751_chr21_31230077_31230097_ATCCACTAAACCAATCCCTG_-_TGG_NM_001039994_cds_4_0	GTATTCCATATGTACCACTAGG	CACACTTACTGATGATGAGG	GAAATTAATACGACTCACTATAGGATCCACTAAACCAATCCCTGGTTTTAGAGCTAGAAATAGC
H9	Target_1016401_chr25_13835568_13835588_ATCCTACATGCCCGTTCCTC_-_CGG_NM_001002874_cds_2_0	CAAGTTTGACTGTATTTCCACC	GTCGCTCGTGGGAAAGTA	GAAATTAATACGACTCACTATAGGATCCTACATGCCCGTTCCTCGTTTTAGAGCTAGAAATAGC
H11	Target_810509_chr19_49312315_49312335_GGAGTATTTGATCGGGATTC_+_AGG_NM_001002609_cds_0_0	GCACTGCTAGTCCACTGA	GTGCTTCATCTGGATTATACTG	GAAATTAATACGACTCACTATAGGGAGTATTTGATCGGGATTCGTTTTAGAGCTAGAAATAGC
H18	Target_759123_chr18_39210254_39210274_CGTGGGCATCAGGTTCTGTC_-_AGG_NM_001006013_cds_5_0	ACGGAGTAGAGACGGATTA	CAGAATCATACTTGCTCTCAG	GAAATTAATACGACTCACTATAGGCTGGAAGAGAAACACAGCCAGTTTTAGAGCTAGAAATAGC
H24	Target_810511_chr19_49312333_49312353_TCAGGGACCAGACTTTGTGC_+_TGG_NM_001002609_cds_0_0	CACTGCTAGTCCACTGAG	CTAACTCACCGTGCTTCA	GAAATTAATACGACTCACTATAGGCAGAAGTAATGCGAAGAGTGTTTTAGAGCTAGAAATAGC
1_1	Target_134646_chr1_53292667_53292687_CTAAAAGCCGTCTGCCTCAT_+_CGG_ENSDART00000123972_cds_5	AAGACCCTCCAGACCATC	AGCAGGCCAGAGTCATTA	TAATACGACTCACTATAGCTAAAAGCCGTCTGCCTCATGTTTTAGAGCTAGAAATAGC
1_5	Target_134633_chr1_53291781_53291801_CGGTAAACTGAGAGACTACC_+_AGG_ENSDART00000123972_cds_4	TTGATCGACTTCAGATGTTG	CCCTAATAATAGGACTGCTG	TAATACGACTCACTATAGCGGTAAACTGAGAGACTACCGTTTTAGAGCTAGAAATAGC
1_6	Target_134693_chr1_53295783_53295803_CGATGGACAGACTCCTCACG_+_AGG_ENSDART00000123972_cds_11	TGTGTTGATCTTCAGTCAGA	GCCTCCTTCAATAGTTTGTC	TAATACGACTCACTATAGCGATGGACAGACTCCTCACGGTTTTAGAGCTAGAAATAGC
1_7	Target_2308891_chr18_24722593_24722613_GACCGCAAATATGGCTACCC_-_AGG_ENSDART00000085735_cds_0	ACAGTTGCAGTGGAAGTTA	GTGATGACGGTCTCCTTG	TAATACGACTCACTATAGACCGCAAATATGGCTACCCGTTTTAGAGCTAGAAATAGC
1_8	Target_2308894_chr18_24724183_24724203_CCCCCTGTCAGCCATCAATC_-_TGG_ENSDART00000085735_cds_1	CCTGAACCGTCTGGATCTA	GTGGCAGAGTGTCCCTTT	TAATACGACTCACTATAGCCCCCTGTCAGCCATCAATCGTTTTAGAGCTAGAAATAGC
2_2	Target_2308910_chr18_24727702_24727722_TAAGCCAGACGAGGGGCTGT_-_CGG_ENSDART00000085735_cds_3	ATGTCAGTATTCTCTAGGG	CCAGATCTTGATGTGCTC	TAATACGACTCACTATAGGACCGCAAATATGGCTACCCGTTTTAGAGCTAGAAATAGC
2_3	Target_2308917_chr18_24729372_24729392_TGAACCTATACCAATTGGAG_-_AGG_ENSDART00000085735_cds_4	TTTCAGGCCAAACCAGCA	AATGGCAAATGAGTGGTTGACT	TAATACGACTCACTATAGTGAACCTATACCAATTGGAGGTTTTAGAGCTAGAAATAGC
2_7	Target_2309035_chr18_24749768_24749788_ACGTCGTGTCAAGAAAGATG_-_TGG_ENSDART00000085735_cds_20	TTGCCTCCCTTTAGGTTTG	CACACATGCCTGGAAAGA	TAATACGACTCACTATAGACGTCGTGTCAAGAAAGATGGTTTTAGAGCTAGAAATAGC
2_10	Target_2308907_chr18_24727598_24727618_ACCCCGAGCACATCAAGATC_-_TGG_ENSDART00000085735_cds_3	CAGTGTAAGGAGCGGATG	GTAAAGCTCAGGTGTAATGC	TAATACGACTCACTATAGACCCCGAGCACATCAAGATCGTTTTAGAGCTAGAAATAGC
L11	Target_712974_chr17_26776852_26776872_GGCACAAAAGGACGGGATGT_-_TGG_NM_001002634_cds_10_0	GTTGTTGTTGCCGCTCTA	CGCTAACCTGTTCCATGT	GAAATTAATACGACTCACTATAGGGCACAAAAGGACGGGATGTGTTTTAGAGCTAGAAATAGC
L12	Target_929394_chr22_21630151_21630171_TATATCCTTCCACCGGCGAT_+_TGG_NM_001130670_cds_1_0	CTACATATCGTGGCGGTTA	GCACACAACACATCCTCT	GAAATTAATACGACTCACTATAGGTATATCCTTCCACCGGCGATGTTTTAGAGCTAGAAATAGC
L18	Target_795176_chr19_24915991_24916011_TGATGAACCTCTTCCATGTA_-_TGG_NM_001045214_cds_11_0	CTCTCCACTTTGTCTTTGC	GAGGATGTAATGTAATGTACCG	GAAATTAATACGACTCACTATAGGTGATGAACCTCTTCCATGTAGTTTTAGAGCTAGAAATAGC
L25	Target_634465_chr15_16329940_16329960_CCATGCTGTCTGCCAACATA_+_CGG_NM_001194978_cds_12_0	GATGTGTTGTGCTCTGGTT	GCTGCTCGTGATACTTGG	GAAATTAATACGACTCACTATAGGCCATGCTGTCTGCCAACATAGTTTTAGAGCTAGAAATAGC
NH2	Target_503742_chr11_45493152_45493172_AGCAGCAGCAGGATCGCGGC_-_TGG_NM_001002698_cds_4_0	GCTCTGATCGACGTGATT	CGTTCTCGTAGTTTGTTCTT	AATTAATACGACTCACTATAGGAGCAGCAGCAGGATCGCGGCGTTTTAGAGCTAGAAATAGC
NH4	Target_551991_chr13_4023153_4023173_AAGTTGCGAAGAGTATTAAG_+_TGG_NM_200372_cds_0_0	TTGAGGAAGTGTCGGATAA	GGGTTACTGTATGGAGGG	AATTAATACGACTCACTATAGGAAGTTGCGAAGAGTATTAAGGTTTTAGAGCTAGAAATAGC
