# Supplementary material for: Using local chromatin structure to improve CRISPR/Cas9 efficiency in zebrafish
Source: PLoS One. 2017 Aug 11;12(8):e0182528. doi: 10.1371/journal.pone.0182528 (PMC5553855; doi:10.1371/journal.pone.0182528)
Supplement: S5 File — (XLS) [file pone.0182528.s010.xls]

## Sheet: 工作表1
S5 File. Targets information summary of OC/CC target pairs design.
#Chromosome	Start	End	Information	RefSeqID	TargetStrand	NucleosomeStatus	ChromatinStatus	Name
chr12	40366872	40366892	Target_1448415_chr12_40366872_40366892_GGACATGGTAGTCACTAGGG_CGG_abca5_+_exon_7	NM_001099246	-	NL	CC	1-CC
chr14	32885835	32885855	Target_1726067_chr14_32885835_32885855_GGGTTGTCCGAAATTCCGGG_GGG_zic3_-_exon_3	NM_001001950	+	NL	OC	1-OC
chr8	43508077	43508097	Target_998408_chr8_43508077_43508097_GGTTCCAAGCCCTCACCCAA_AGG_golga1_-_exon_1	NM_200838	-	NL	CC	2-CC
chr10	46376585	46376605	Target_1333813_chr10_46376585_46376605_GGGCCGCTTCATTAAGATAG_CGG_purbb_+_exon_1	NM_200547	+	NL	OC	2-OC
chr20	42701013	42701033	Target_2428414_chr20_42701013_42701033_GGGAGTATGACTATGTAGGG_AGG_slc22a2_+_exon_1	NM_213150	+	NL	CC	3-CC
chr9	2592109	2592129	Target_1153503_chr9_2592109_2592129_GGTGGTGGTCGTTAGTCCGG_AGG_sp9_-_exon_2	NM_212960	+	NL	OC	3-OC
chr5	31391259	31391279	Target_632365_chr5_31391259_31391279_GGGTCAAGGCACTTACACGG_TGG_si:ch211-215c18.4_-_exon_1	NM_001144790	-	NL	CC	4-CC
chr24	43039152	43039172	Target_2833738_chr24_43039152_43039172_GGCAGGGCCAGACTGGGGGA_GGG_zgc:73144_+_exon_4	NM_200729	-	NL	OC	4-OC
chr3	53712748	53712768	Target_412209_chr3_53712748_53712768_GGTTTGGATCGGGGATCAGG_GGG_pbx4_+_exon_8	NM_131447	+	NL	CC	5-CC
chr9	52779014	52779034	Target_1223313_chr9_52779014_52779034_GGGGTGACAAACCATCGCTG_CGG_tbr1b_-_exon_1	NM_001115090	+	NL	OC	5-OC
chr21	166472	166492	Target_2479841_chr21_166472_166492_GGCCTTCTTCCAGCGGCCGA_CGG_tbc1d13_-_exon_6	NM_001114422	-	NL	CC	6-CC
chr4	5616105	5616125	Target_465028_chr4_5616105_5616125_GGTCATAAGCCCGTTCTGGG_CGG_pou3f2a_+_exon_1	NM_131289	+	NL	OC	6-OC
chr22	125795	125815	Target_2559897_chr22_125795_125815_GGGCCTCCAGAAGGGGCTGA_CGG_slc25a34_+_exon_2	NM_200580	+	NL	CC	7-CC
chr18	18660788	18660808	Target_2127740_chr18_18660788_18660808_GGGGGTAGCGGCCTCGGGCC_CGG_arih1_+_exon_1	NM_199758	+	NL	OC	7-OC
chr9	13628739	13628759	Target_1165472_chr9_13628739_13628759_GGATCCTAATGCGTACTCGA_CGG_fzd7a_-_exon_1	NM_131139	+	NL	CC	8-CC
chr16	45280984	45281004	Target_1942672_chr16_45280984_45281004_GGACGCCGTGCTGGTGCCGA_TGG_tbx20_-_exon_1	NM_131506	+	NL	OC	8-OC
chr19	2975038	2975058	Target_2208130_chr19_2975038_2975058_GGTCAACATTGCCGGTCTGG_GGG_sp4_+_exon_3	NM_200124	+	NL	CC	9-CC
chr13	12735534	12735554	Target_1536689_chr13_12735534_12735554_GGCTAGGCAGCAGAGGGGGA_CGG_si:ch211-233a24.2_+_exon_27	NM_001145584	-	NL	OC	9-OC
chr20	51828787	51828807	Target_2443739_chr20_51828787_51828807_GGGGTTACACCGATTGACAG_CGG_disp1_-_exon_1	NM_212800	-	NL	CC	10-CC
chr20	3266337	3266357	Target_2356897_chr20_3266337_3266357_GGAAGAGTCGATCGAGGCTG_GGG_spint1b_-_exon_10	NM_001111223	-	NL	OC	10-OC
chr13	11625459	11625479	Target_1576684_chr13_11625459_11625479_GGCCCGTCGAGGACTCCAGC_AGG_trim8a_-_exon_1	NM_001278854	+	NO	CC	11-CC
chr25	1153238	1153258	Target_2862401_chr25_1153238_1153258_GGTTCCACACGTGGTGGGCG_GGG_spg11_-_exon_17	NM_001194994	+	NO	OC	11-OC
chr7	7852303	7852323	Target_876001_chr7_7852303_7852323_GGCGGCAGCGGCAGGCACGG_GGG_rbm14b_+_exon_5	NM_212808	-	NO	CC	12-CC
chr10	43360920	43360940	Target_1262143_chr10_43360920_43360940_GGCTCTGGTGTGGAAGACGG_AGG_setd1ba_+_exon_7	NM_001045134	-	NO	OC	12-OC
chr18	42804963	42804983	Target_2093759_chr18_42804963_42804983_GGGCTCCCCCGCTGAACCAG_AGG_aplp2_-_exon_5	NM_001123012	-	NO	CC	13-CC
chr9	7400486	7400506	Target_1158942_chr9_7400486_7400506_GGGAAGAAGGATCTCGCGGG_GGG_ihha_+_exon_1	NM_001034993	+	NO	OC	13-OC
chr6	8672576	8672596	Target_754819_chr6_8672576_8672596_GGGACCTGTTCACCAGAGCG_AGG_vps16_-_exon_8	NM_001098189	+	NO	CC	14-CC
chr10	3435098	3435118	Target_1274117_chr10_3435098_3435118_GGATCGTCTAAATCTTGACG_TGG_tmed2_-_exon_4	NM_199548	-	NO	OC	14-OC
chr2	23419252	23419272	Target_229445_chr2_23419252_23419272_GGCGTCAAGACGCAACCTGG_CGG_kcnn1a_+_exon_1	NM_001128248	+	NO	CC	15-CC
chr25	14514040	14514060	Target_2847624_chr25_14514040_14514060_GGATCGGAGCAGCACTCGCG_GGG_shank2_+_exon_10	NM_001128347	-	NO	OC	15-OC
chr19	3074420	3074440	Target_2208861_chr19_3074420_3074440_GGTATAAAGGCATCAGCTCG_CGG_fam126a_+_exon_8	NM_205630	+	NO	CC	16-CC
chr6	12834579	12834599	Target_763020_chr6_12834579_12834599_GGTCCAAACTGATGAAGGCG_AGG_cxcr4a_+_exon_2	NM_131882	-	NO	OC	16-OC
chr18	27931649	27931669	Target_2085162_chr18_27931649_27931669_GGTGACCCCAGTAGCCCCTG_TGG_hipk3b_+_exon_9	NM_001080159	+	NO	CC	17-CC
chr3	1896003	1896023	Target_323094_chr3_1896003_1896023_GGAGACCCGCCCCCCTGGGC_TGG_srebf2_+_exon_11	NM_001089466	+	NO	OC	17-OC
chr14	8406637	8406657	Target_1647808_chr14_8406637_8406657_GGGCTCCCGACCTAACGTGC_AGG_nrg2b_+_exon_11	NM_001145091	+	NO	CC	18-CC
chr1	41000756	41000776	Target_99732_chr1_41000756_41000776_GGCGATGTGTCGGTTAACTG_TGG_clgn_-_exon_15	NM_001077541	+	NO	OC	18-OC
chr7	26514032	26514052	Target_904616_chr7_26514032_26514052_GGCCGAAGAATTTGACGCGG_AGG_cyp26b1_+_exon_6	NM_212666	-	NO	CC	19-CC
chr5	17593942	17593962	Target_599220_chr5_17593942_17593962_GGGGAGCTCATACTCGCCCG_CGG_hspb8_+_exon_1	NM_001100957	-	NO	OC	19-OC
chr5	25678031	25678051	Target_614563_chr5_25678031_25678051_GGAAGTAAATCGTTTTGCGC_AGG_eif1axa_-_exon_7	NM_001006082	-	NO	CC	20-CC
chr15	13563493	13563513	Target_1795060_chr15_13563493_13563513_GGACCGCTAAAGCCTCGAGA_AGG_si:dkey-260j18.2_+_exon_5	NM_001079948	+	NO	OC	20-OC
