# Supplementary material for: Using local chromatin structure to improve CRISPR/Cas9 efficiency in zebrafish
Source: PLoS One. 2017 Aug 11;12(8):e0182528. doi: 10.1371/journal.pone.0182528 (PMC5553855; doi:10.1371/journal.pone.0182528)
Supplement: S6 File — (XLS) [file pone.0182528.s011.xls]

## Sheet: 工作表1
S6 File. Targets information summary of NL/NO target pair design
#Chromosome	Start	End	Information	RefSeqID	TargetStrand	NucleosomeStatus	ChromatinStatus	Name
chr20	41947607	41947627	Target_2304411_chr20_41947607_41947627_GGTGCAGCACATGACACGGG_CGG_LOC555548_-_exon_2	NM_001201561	-	NL	OC	21-NL
chr1	54020546	54020566	Target_127477_chr1_54020546_54020566_GGAGATGGACACATACCGGG_CGG_zgc:66455_-_exon_8	NM_200530	+	NO	OC	21-NO
chr6	52185061	52185081	Target_823204_chr6_52185061_52185081_GGTAACGAGTGCTTCAAAGC_GGG_tomm34_-_exon_7	NM_199638	-	NL	OC	22-NL
chr11	26317740	26317760	Target_1400113_chr11_26317740_26317760_GGTCTCTCGGTGACAAGCGC_AGG_mafbb_-_exon_1	NM_131842	+	NO	OC	22-NO
chr9	2592109	2592129	Target_1153503_chr9_2592109_2592129_GGTGGTGGTCGTTAGTCCGG_AGG_sp9_-_exon_2	NM_212960	+	NL	OC	23-NL
chr1	56981423	56981443	Target_135431_chr1_56981423_56981443_GGTGGATCTGGCGCACCGGG_AGG_slc25a10_-_exon_9	NM_201172	-	NO	OC	23-NO
chr20	1362253	1362273	Target_2352951_chr20_1362253_1362273_GGGCCCGTCACTCACACTGG_GGG_tab2_+_exon_3	NM_001009900	-	NL	OC	24-NL
chr10	16065173	16065193	Target_1290078_chr10_16065173_16065193_GGGCAGCAGTCGTTGTCCCG_CGG_lmnb1_+_exon_2	NM_152972	+	NO	OC	24-NO
chr11	41478256	41478276	Target_1419192_chr11_41478256_41478276_GGGGCTTGCAGGAGCAGGGG_CGG_per3_+_exon_18	NM_131584	-	NL	OC	25-NL
chr2	869208	869228	Target_187524_chr2_869208_869228_GGTGTTATACCTGTCCGCGA_GGG_foxc1a_-_exon_1	NM_131728	+	NO	OC	25-NO
chr5	25697911	25697931	Target_544703_chr5_25697911_25697931_GGCGACCGTAAGTTAAAGAT_CGG_rps6ka3a_-_exon_22	NM_212786	-	NL	OC	26-NL
chr21	29013820	29013840	Target_2530454_chr21_29013820_29013840_GGGGAACGTCCACGGCAGCG_GGG_LOC100002393_-_exon_2	NM_001111239	+	NO	OC	26-NO
chr6	7331846	7331866	Target_750306_chr6_7331846_7331866_GGGAAACGCGGGGAGTCCGC_TGG_sox21a_+_exon_1	NM_131286	-	NL	OC	27-NL
chr8	30442670	30442690	Target_1073028_chr8_30442670_30442690_GGCGGGTCGGCTTTAGCACC_GGG_atoh1a_+_exon_1	NM_131091	-	NO	OC	27-NO
chr4	1916026	1916046	Target_457744_chr4_1916026_1916046_GGTGGGGGTGCGAGGCCAAG_CGG_cpsf6_-_exon_5	NM_001017993	+	NL	OC	28-NL
chr22	35041733	35041753	Target_2650638_chr22_35041733_35041753_GGAGCCGTGAGATTCCACCT_CGG_rbm15b_+_exon_1	NM_001114590	+	NO	OC	28-NO
chr15	21265460	21265480	Target_1810343_chr15_21265460_21265480_GGAGGAAGATAGCCTGCTCG_TGG_zgc:194114_-_exon_2	NM_001135985	-	NL	OC	29-NL
chr7	35534696	35534716	Target_925107_chr7_35534696_35534716_GGGGTCCTTATTGAACACGA_TGG_smad6a_-_exon_4	NM_001024810	-	NO	OC	29-NO
chr11	43706948	43706968	Target_1422802_chr11_43706948_43706968_GGACAGCGACGTAGGAGAGG_AGG_appl1_+_exon_22	NM_001128074	+	NL	OC	30-NL
chr22	41368724	41368744	Target_2658399_chr22_41368724_41368744_GGTTTATGGACGAGAAGACG_CGG_ptk7a_-_exon_4	NM_001020665	-	NO	OC	30-NO
chr8	23894359	23894379	Target_1051973_chr8_23894359_23894379_GGCTATAGGACCTTGGCTCG_GGG_si:dkey-70p6.1_-_exon_1	NM_001123314	-	NL	CC	31-NL
chr4	9431195	9431215	Target_431375_chr4_9431195_9431215_GGCATCGGGGCGCTCGCCAC_GGG_kcnd2_+_exon_1	NM_001082867	-	NO	CC	31-NO
chr23	1732712	1732732	Target_2689370_chr23_1732712_1732732_GGCTGAGGCAGCGGTCGCAG_AGG_rabggta_+_exon_5	NM_001076663	-	NL	CC	32-NL
chr5	26922449	26922469	Target_620223_chr5_26922449_26922469_GGACTTGTCCGCTTTAGCAG_TGG_trpm6_-_exon_3	NM_001251831	-	NO	CC	32-NO
chr7	20900049	20900069	Target_891814_chr7_20900049_20900069_GGCCTTGCTGGGCTGAGCAA_AGG_dak_+_exon_3	NM_001076630	-	NL	CC	33-NL
chr18	48896066	48896086	Target_2097726_chr18_48896066_48896086_GGTCCGGTCATCTCACCAAG_AGG_mob2b_+_exon_5	NM_001045317	-	NO	CC	33-NO
chr19	43445111	43445131	Target_2196322_chr19_43445111_43445131_GGTCTTATAGAAGGCCACGG_AGG_trioa_-_exon_41	NM_001104526	+	NL	CC	34-NL
chr24	25678678	25678698	Target_2812114_chr24_25678678_25678698_GGGGGAAGTGCCACGAGCAG_TGG_amer2_+_exon_1	NM_001100152	+	NO	CC	34-NO
chr8	471593	471613	Target_1006357_chr8_471593_471613_GGGACGACCCAACAAACCTG_TGG_pggt1b_+_exon_7	NM_001030255	+	NL	CC	36-NL
chr17	31481817	31481837	Target_2036686_chr17_31481817_31481837_GGAGGCGCGTGCTCCGCTGG_AGG_ltk_-_exon_13	NM_001006660	-	NO	CC	36-NO
chr13	34954251	34954271	Target_1623403_chr13_34954251_34954271_GGCGAGGACTGTGTTCTGGG_TGG_tasp1_+_exon_11	NM_001100953	+	NL	CC	37-NL
chr2	36957481	36957501	Target_172294_chr2_36957481_36957501_GGGAGAGCCTGGGATTCGCA_AGG_samd7_+_exon_7	NM_001128716	+	NO	CC	37-NO
chr7	31919769	31919789	Target_918430_chr7_31919769_31919789_GGTCATGGGAGGATGCACTG_GGG_rnf111_-_exon_12	NM_001281993	-	NL	CC	38-NL
chr16	36642660	36642680	Target_1847893_chr16_36642660_36642680_GGAGAGGATATTCGGCGTGG_AGG_phactr4b_-_exon_10	NM_200670	-	NO	CC	38-NO
chr8	14581831	14581851	Target_1026742_chr8_14581831_14581851_GGGACTGACTCGGTAAGTGG_AGG_dedd_-_exon_1	NM_001002639	-	NL	CC	39-NL
chr5	68071730	68071750	Target_700272_chr5_68071730_68071750_GGAGGAGCGTCAGAGGGCGA_AGG_rxrab_-_exon_6	NM_131153	-	NO	CC	39-NO
chr15	26260485	26260505	Target_1820816_chr15_26260485_26260505_GGGATGGGTCCGCTGCGCCG_TGG_ccdc9_-_exon_5	NM_001075106	+	NL	CC	40-NL
chr7	43986881	43986901	Target_856317_chr7_43986881_43986901_GGGGGTCGCACCCGAGAGAG_AGG_scrib_+_exon_31	NM_001007175	-	NO	CC	40-NO
